# Supplementary material for: Neuroanatomical and clinical factors predicting future cognitive impairment
Source: GeroScience. 2024 Aug 17;47(1):915–34. doi: 10.1007/s11357-024-01310-0 (PMC11872856; doi:10.1007/s11357-024-01310-0)
Supplement: Supplementary file 2 — Supplementary file2 (XLSX 85 KB) [file 11357_2024_1310_MOESM2_ESM.xlsx]

## Sheet: clinical_allsubs
	Summary of Canonical Discriminant Functions						Structure Matrix
	Eigenvalues							Function
	Function	Eigenvalue	% of Variance	Cumulative %	Canonical Correlation			1
	1	.157a	100	100	0.369		CRAFTDVR_MEMUNITS_COMBINED	0.607
	a First 1 canonical discriminant functions were used in the analysis.						BOSTON_MINTTOTS_COMBINED	0.592
							TRAILB	-0.566
							CRAFTVRS_LOGIMEM_COMBINED	0.533
							DECSUB	-0.51
	Wilks' Lambda						DIGIBLEN_DIGBACLS_COMBINED	0.448
	Test of Function(s)	Wilks' Lambda	Chi-square	df	Sig.		TRAILA	-0.44
	1	0.864	81.545	14	<.001		COGSTAT	-0.439
							VEG	0.426
							NACCGDS	-0.372
							ANIMALS	0.362
							HEARING	0.217
							RACE_ETH	-0.137
							NACCAPOE	-0.031
							Pooled within-groups correlations between discriminating variables and standardized canonical discriminant functions
							Variables ordered by absolute size of correlation within function.

## Sheet: clinical_rand
rand1	Summary of Canonical Discriminant Functions						Structure Matrix
	Eigenvalues							Function
	Function	Eigenvalue	% of Variance	Cumulative %	Canonical Correlation			1
	1	.257a	100	100	0.452		CRAFTDVR_MEMUNITS_COMBINED	0.476
	a First 1 canonical discriminant functions were used in the analysis.						CRAFTVRS_LOGIMEM_COMBINED	0.451
							TRAILB	-0.416
							DIGIBLEN_DIGBACLS_COMBINED	0.364
							VEG	0.361
	Wilks' Lambda						BOSTON_MINTTOTS_COMBINED	0.357
	Test of Function(s)	Wilks' Lambda	Chi-square	df	Sig.		HEARING	0.317
	1	0.795	43.029	14	<.001		DECSUB	-0.31
							TRAILA	-0.296
							ANIMALS	0.207
							RACE_ETH	0.197
							DIGIFLEN_DIGFORSL_COMBINED	-0.12
							NACCAPOE	-0.093
							NACCGDS	-0.01
							Pooled within-groups correlations between discriminating variables and standardized canonical discriminant functions
							Variables ordered by absolute size of correlation within function.
rand2	Summary of Canonical Discriminant Functions						Structure Matrix
	Eigenvalues							Function
	Function	Eigenvalue	% of Variance	Cumulative %	Canonical Correlation			1
	1	.257a	100	100	0.452		CRAFTDVR_MEMUNITS_COMBINED	0.476
	a First 1 canonical discriminant functions were used in the analysis.						CRAFTVRS_LOGIMEM_COMBINED	0.451
							TRAILB	-0.416
							DIGIBLEN_DIGBACLS_COMBINED	0.364
							VEG	0.361
	Wilks' Lambda						BOSTON_MINTTOTS_COMBINED	0.357
	Test of Function(s)	Wilks' Lambda	Chi-square	df	Sig.		HEARING	0.317
	1	0.795	43.029	14	<.001		DECSUB	-0.31
							TRAILA	-0.296
							ANIMALS	0.207
							RACE_ETH	0.197
							DIGIFLEN_DIGFORSL_COMBINED	-0.12
							NACCAPOE	-0.093
							NACCGDS	-0.01
							Pooled within-groups correlations between discriminating variables and standardized canonical discriminant functions
							Variables ordered by absolute size of correlation within function.
rand3	Summary of Canonical Discriminant Functions						Structure Matrix
	Eigenvalues							Function
	Function	Eigenvalue	% of Variance	Cumulative %	Canonical Correlation			1
	1	.501a	100	100	0.578		DECSUB	0.579
	a First 1 canonical discriminant functions were used in the analysis.						TRAILB	0.538
							CRAFTDVR_MEMUNITS_COMBINED	-0.511
							VEG	-0.506
							CRAFTVRS_LOGIMEM_COMBINED	-0.475
	Wilks' Lambda						TRAILA	0.41
	Test of Function(s)	Wilks' Lambda	Chi-square	df	Sig.		DIGIFLEN_DIGFORSL_COMBINED	-0.399
	1	0.666	71.902	14	<.001		ANIMALS	-0.385
							BOSTON_MINTTOTS_COMBINED	-0.379
							DIGIBLEN_DIGBACLS_COMBINED	-0.344
							NACCGDS	0.204
							RACE_ETH	0.148
							HEARING	-0.126
							NACCAPOE	0.124
							Pooled within-groups correlations between discriminating variables and standardized canonical discriminant functions
							Variables ordered by absolute size of correlation within function.

## Sheet: clinical_ST
	Summary of Canonical Discriminant Functions						Structure Matrix
	Eigenvalues							Function
	Function	Eigenvalue	% of Variance	Cumulative %	Canonical Correlation			1
	1	.501a	100	100	0.578		DECSUB	0.579
	a First 1 canonical discriminant functions were used in the analysis.						TRAILB	0.538
							CRAFTDVR_MEMUNITS_COMBINED	-0.511
							VEG	-0.506
							CRAFTVRS_LOGIMEM_COMBINED	-0.475
	Wilks' Lambda						TRAILA	0.41
	Test of Function(s)	Wilks' Lambda	Chi-square	df	Sig.		DIGIFLEN_DIGFORSL_COMBINED	-0.399
	1	0.666	71.902	14	<.001		ANIMALS	-0.385
							BOSTON_MINTTOTS_COMBINED	-0.379
							DIGIBLEN_DIGBACLS_COMBINED	-0.344
							NACCGDS	0.204
							RACE_ETH	0.148
							HEARING	-0.126
							NACCAPOE	0.124
							Pooled within-groups correlations between discriminating variables and standardized canonical discriminant functions
							Variables ordered by absolute size of correlation within function.

## Sheet: clinical_MT
	Summary of Canonical Discriminant Functions						Structure Matrix
	Eigenvalues							Function
	Function	Eigenvalue	% of Variance	Cumulative %	Canonical Correlation			1
	1	.370a	100	100	0.52		TRAILB	0.632
	a First 1 canonical discriminant functions were used in the analysis.						CRAFTDVR_MEMUNITS_COMBINED	-0.555
							DECSUB	0.483
							CRAFTVRS_LOGIMEM_COMBINED	-0.479
							BOSTON_MINTTOTS_COMBINED	-0.451
	Wilks' Lambda						ANIMALS	-0.443
	Test of Function(s)	Wilks' Lambda	Chi-square	df	Sig.		TRAILA	0.435
	1	0.73	55.098	14	<.001		DIGIFLEN_DIGFORSL_COMBINED	-0.398
							VEG	-0.388
							DIGIBLEN_DIGBACLS_COMBINED	-0.306
							NACCGDS	0.296
							RACE_ETH	0.144
							HEARING	-0.141
							NACCAPOE	0.11
							Pooled within-groups correlations between discriminating variables and standardized canonical discriminant functions
							Variables ordered by absolute size of correlation within function.

## Sheet: clinical_LT
	Summary of Canonical Discriminant Functions						Structure Matrix
	Eigenvalues							Function
	Function	Eigenvalue	% of Variance	Cumulative %	Canonical Correlation			1
	1	.216a	100	100	0.421		TRAILB	0.672
	a First 1 canonical discriminant functions were used in the analysis.						CRAFTDVR_MEMUNITS_COMBINED	-0.47
							DECSUB	0.458
							BOSTON_MINTTOTS_COMBINED	-0.409
							TRAILA	0.396
	Wilks' Lambda						CRAFTVRS_LOGIMEM_COMBINED	-0.37
	Test of Function(s)	Wilks' Lambda	Chi-square	df	Sig.		DIGIBLEN_DIGBACLS_COMBINED	-0.36
	1	0.822	33.835	14	0.002		NACCGDS	0.36
							ANIMALS	-0.263
							VEG	-0.249
							DIGIFLEN_DIGFORSL_COMBINED	-0.213
							HEARING	-0.152
							RACE_ETH	0.095
							NACCAPOE	0.019
							Pooled within-groups correlations between discriminating variables and standardized canonical discriminant functions
							Variables ordered by absolute size of correlation within function.

## Sheet: volume_allsubs
	Summary of Canonical Discriminant Functions						Structure Matrix
	Eigenvalues							Function
	Function	Eigenvalue	% of Variance	Cumulative %	Canonical Correlation			1
	1	.124a	100	100	0.333		Right_Hippocampus_volume	0.598
	a First 1 canonical discriminant functions were used in the analysis.						Left_Hippocampus_volume	0.502
							lh_G_precentral_volume	0.487
							rh_Pole_temporal_volume	0.466
							lh_G_cingul_Post_dorsal_volume	0.463
	Wilks' Lambda						Right_Amygdala_volume	0.458
	Test of Function(s)	Wilks' Lambda	Chi-square	df	Sig.		rh_G_temp_sup_Plan_tempo_volume	0.451
	1	0.889	66.815	47	0.03		rh_G_and_S_cingul_Mid_Post_volume	0.439
							Right_Accumbens_area_volume	0.414
							lh_S_cingul_Marginalis_volume	0.412
							lh_Pole_temporal_volume	0.412
							rh_G_temp_sup_Lateral_volume	0.402
							Left_Inf_Lat_Vent_volume	-0.402
							Right_VentralDC_volume	0.396
							lh_G_occipital_middle_volume	0.396
							rh_S_interm_prim_Jensen_volume	0.383
							lh_G_insular_short_volume	0.379
							rh_G_pariet_inf_Angular_volume	0.371
							Right_Putamen_volume	0.369
							rh_G_front_middle_volume	0.369
							rh_G_cingul_Post_dorsal_volume	0.369
							rh_G_pariet_inf_Supramar_volume	0.367
							rh_S_oc_temp_med_and_Lingual_volume	0.366
							rh_G_precentral_volume	0.362
							rh_G_oc_temp_lat_fusifor_volume	0.36
							Right_Inf_Lat_Vent_volume	-0.351
							lh_S_oc_temp_med_and_Lingual_volume	0.349
							rh_G_and_S_transv_frontopol_volume	0.347
							rh_S_intrapariet_and_P_trans_volume	0.347
							rh_S_temporal_sup_volume	0.346
							Left_Amygdala_volume	0.34
							Left_Accumbens_area_volume	0.334
							lh_G_temporal_inf_volume	0.334
							lh_G_front_middle_volume	0.331
							rh_S_calcarine_volume	0.318
							rh_G_and_S_frontomargin_volume	0.316
							rh_G_temp_sup_G_T_transv_volume	0.313
							lh_S_parieto_occipital_volume	0.311
							rh_G_front_inf_Orbital_volume	0.311
							lh_G_front_sup_volume	0.31
							rh_G_rectus_volume	0.305
							Left_VentralDC_volume	0.301
							lh_G_precuneus_volume	0.297
							Right_Lateral_Ventricle_volume	-0.295
							lh_G_temp_sup_G_T_transv_volume	0.292
							Left_Lateral_Ventricle_volume	-0.291
							lh_S_central_volume	0.29
							Pooled within-groups correlations between discriminating variables and standardized canonical discriminant functions
							Variables ordered by absolute size of correlation within function.

## Sheet: volume_rand
rand1	Summary of Canonical Discriminant Functions						Structure Matrix
	Eigenvalues							Function
	Function	Eigenvalue	% of Variance	Cumulative %	Canonical Correlation			1
	1	.495a	100	100	0.575		rh_G_front_inf_Orbital_volume	0.405
	a First 1 canonical discriminant functions were used in the analysis.						Right_Hippocampus_volume	0.368
							Left_Inf_Lat_Vent_volume	-0.367
							Left_Hippocampus_volume	0.36
							lh_G_precentral_volume	0.351
	Wilks' Lambda						lh_S_cingul_Marginalis_volume	0.342
	Test of Function(s)	Wilks' Lambda	Chi-square	df	Sig.		rh_S_temporal_sup_volume	0.283
	1	0.669	72.588	47	0.01		rh_G_oc_temp_lat_fusifor_volume	0.276
							lh_S_parieto_occipital_volume	0.275
							lh_S_oc_temp_med_and_Lingual_volume	0.273
							rh_G_pariet_inf_Supramar_volume	0.271
							lh_S_central_volume	0.27
							lh_G_cingul_Post_dorsal_volume	0.266
							rh_G_precentral_volume	0.255
							rh_S_interm_prim_Jensen_volume	0.253
							lh_G_insular_short_volume	0.252
							lh_G_temporal_inf_volume	0.248
							rh_G_and_S_cingul_Mid_Post_volume	0.245
							rh_S_intrapariet_and_P_trans_volume	0.238
							rh_G_pariet_inf_Angular_volume	0.237
							Right_Inf_Lat_Vent_volume	-0.227
							rh_G_temp_sup_Plan_tempo_volume	0.225
							rh_G_temp_sup_Lateral_volume	0.224
							Left_Accumbens_area_volume	0.222
							lh_G_occipital_middle_volume	0.215
							rh_G_and_S_frontomargin_volume	0.197
							Right_Accumbens_area_volume	0.196
							Right_Amygdala_volume	0.192
							rh_G_cingul_Post_dorsal_volume	0.19
							rh_S_oc_temp_med_and_Lingual_volume	0.189
							rh_G_and_S_transv_frontopol_volume	0.188
							Right_Putamen_volume	0.184
							lh_G_front_sup_volume	0.181
							Left_Lateral_Ventricle_volume	-0.169
							Right_VentralDC_volume	0.168
							rh_G_front_middle_volume	0.168
							rh_S_calcarine_volume	0.155
							Left_Amygdala_volume	0.148
							Right_Lateral_Ventricle_volume	-0.139
							lh_G_precuneus_volume	0.139
							lh_G_temp_sup_G_T_transv_volume	0.125
							rh_Pole_temporal_volume	0.124
							rh_G_temp_sup_G_T_transv_volume	0.113
							lh_G_front_middle_volume	0.096
							Left_VentralDC_volume	0.089
							rh_G_rectus_volume	0.078
							lh_Pole_temporal_volume	0.066
							Pooled within-groups correlations between discriminating variables and standardized canonical discriminant functions
							Variables ordered by absolute size of correlation within function.
rand2	Summary of Canonical Discriminant Functions						Structure Matrix
	Eigenvalues							Function
	Function	Eigenvalue	% of Variance	Cumulative %	Canonical Correlation			1
	1	.329a	100	100	0.497		Right_Amygdala_volume	0.475
	a First 1 canonical discriminant functions were used in the analysis.						rh_Pole_temporal_volume	0.466
							lh_Pole_temporal_volume	0.385
							lh_G_occipital_middle_volume	0.382
							Right_Hippocampus_volume	0.322
	Wilks' Lambda						rh_G_temp_sup_Lateral_volume	0.303
	Test of Function(s)	Wilks' Lambda	Chi-square	df	Sig.		rh_S_temporal_sup_volume	0.303
	1	0.753	47.048	47	0.471		Left_Amygdala_volume	0.303
							rh_G_pariet_inf_Supramar_volume	0.285
							Right_Putamen_volume	0.285
							Right_VentralDC_volume	0.268
							rh_G_temp_sup_Plan_tempo_volume	0.266
							Right_Accumbens_area_volume	0.264
							rh_G_rectus_volume	0.261
							lh_G_precuneus_volume	0.237
							lh_G_front_middle_volume	0.237
							rh_G_cingul_Post_dorsal_volume	0.236
							rh_G_front_middle_volume	0.233
							Left_Accumbens_area_volume	0.232
							rh_S_oc_temp_med_and_Lingual_volume	0.232
							rh_G_and_S_cingul_Mid_Post_volume	0.231
							rh_G_pariet_inf_Angular_volume	0.219
							rh_S_interm_prim_Jensen_volume	0.214
							rh_G_temp_sup_G_T_transv_volume	0.211
							Right_Lateral_Ventricle_volume	-0.207
							Left_Hippocampus_volume	0.207
							rh_S_calcarine_volume	0.206
							Left_VentralDC_volume	0.202
							lh_G_front_sup_volume	0.2
							Left_Lateral_Ventricle_volume	-0.196
							lh_G_precentral_volume	0.191
							rh_S_intrapariet_and_P_trans_volume	0.182
							lh_S_oc_temp_med_and_Lingual_volume	0.18
							rh_G_oc_temp_lat_fusifor_volume	0.169
							lh_G_temporal_inf_volume	0.166
							rh_G_and_S_transv_frontopol_volume	0.151
							rh_G_precentral_volume	0.151
							lh_S_cingul_Marginalis_volume	0.149
							rh_G_front_inf_Orbital_volume	0.147
							Right_Inf_Lat_Vent_volume	-0.14
							lh_G_cingul_Post_dorsal_volume	0.14
							lh_G_temp_sup_G_T_transv_volume	0.138
							lh_G_insular_short_volume	0.122
							lh_S_parieto_occipital_volume	0.093
							rh_G_and_S_frontomargin_volume	0.069
							Left_Inf_Lat_Vent_volume	-0.064
							lh_S_central_volume	-0.057
							Pooled within-groups correlations between discriminating variables and standardized canonical discriminant functions
							Variables ordered by absolute size of correlation within function.
rand3	Summary of Canonical Discriminant Functions						Structure Matrix
	Eigenvalues							Function
	Function	Eigenvalue	% of Variance	Cumulative %	Canonical Correlation			1
	1	.313a	100	100	0.488		lh_G_cingul_Post_dorsal_volume	0.375
	a First 1 canonical discriminant functions were used in the analysis.						Right_Hippocampus_volume	0.321
							lh_S_central_volume	0.303
							lh_Pole_temporal_volume	0.301
							lh_G_precentral_volume	0.293
	Wilks' Lambda						rh_G_temp_sup_Plan_tempo_volume	0.281
	Test of Function(s)	Wilks' Lambda	Chi-square	df	Sig.		Left_Hippocampus_volume	0.277
	1	0.762	46.95	47	0.475		rh_G_and_S_frontomargin_volume	0.276
							rh_G_and_S_cingul_Mid_Post_volume	0.268
							lh_G_insular_short_volume	0.266
							lh_G_front_middle_volume	0.261
							rh_Pole_temporal_volume	0.256
							Right_VentralDC_volume	0.254
							rh_G_front_middle_volume	0.253
							Right_Accumbens_area_volume	0.253
							rh_G_and_S_transv_frontopol_volume	0.25
							lh_G_temp_sup_G_T_transv_volume	0.246
							Left_VentralDC_volume	0.236
							rh_G_temp_sup_G_T_transv_volume	0.229
							Right_Inf_Lat_Vent_volume	-0.21
							rh_G_rectus_volume	0.207
							rh_G_cingul_Post_dorsal_volume	0.206
							Left_Inf_Lat_Vent_volume	-0.205
							rh_S_oc_temp_med_and_Lingual_volume	0.2
							rh_G_precentral_volume	0.195
							rh_S_calcarine_volume	0.19
							rh_S_interm_prim_Jensen_volume	0.189
							Right_Putamen_volume	0.174
							rh_G_pariet_inf_Angular_volume	0.17
							rh_S_intrapariet_and_P_trans_volume	0.165
							lh_S_cingul_Marginalis_volume	0.164
							Right_Lateral_Ventricle_volume	-0.157
							rh_G_temp_sup_Lateral_volume	0.149
							lh_G_temporal_inf_volume	0.141
							rh_G_oc_temp_lat_fusifor_volume	0.137
							lh_S_oc_temp_med_and_Lingual_volume	0.137
							lh_G_front_sup_volume	0.136
							lh_G_precuneus_volume	0.13
							Left_Amygdala_volume	0.127
							Left_Lateral_Ventricle_volume	-0.122
							lh_S_parieto_occipital_volume	0.119
							Left_Accumbens_area_volume	0.114
							Right_Amygdala_volume	0.106
							lh_G_occipital_middle_volume	0.089
							rh_G_front_inf_Orbital_volume	-0.071
							rh_G_pariet_inf_Supramar_volume	0.06
							rh_S_temporal_sup_volume	-0.038
							Pooled within-groups correlations between discriminating variables and standardized canonical discriminant functions
							Variables ordered by absolute size of correlation within function.

## Sheet: volume_ST
	Summary of Canonical Discriminant Functions						Structure Matrix
	Eigenvalues							Function
	Function	Eigenvalue	% of Variance	Cumulative %	Canonical Correlation			1
	1	.390a	100	100	0.529		Right_Hippocampus_volume	0.479
	a First 1 canonical discriminant functions were used in the analysis.						Left_Accumbens_area_volume	0.441
							rh_G_front_middle_volume	0.417
							Right_VentralDC_volume	0.401
							Left_Hippocampus_volume	0.399
	Wilks' Lambda						Right_Amygdala_volume	0.371
	Test of Function(s)	Wilks' Lambda	Chi-square	df	Sig.		Right_Accumbens_area_volume	0.371
	1	0.72	55.107	47	0.195		Left_VentralDC_volume	0.367
							rh_G_rectus_volume	0.362
							lh_G_precentral_volume	0.34
							lh_G_front_middle_volume	0.339
							Left_Inf_Lat_Vent_volume	-0.313
							Left_Amygdala_volume	0.306
							rh_G_precentral_volume	0.303
							lh_G_temporal_inf_volume	0.299
							rh_G_temp_sup_Plan_tempo_volume	0.279
							lh_G_occipital_middle_volume	0.271
							rh_G_temp_sup_G_T_transv_volume	0.262
							rh_G_pariet_inf_Supramar_volume	0.262
							lh_G_front_sup_volume	0.262
							lh_G_cingul_Post_dorsal_volume	0.251
							rh_Pole_temporal_volume	0.248
							rh_G_temp_sup_Lateral_volume	0.242
							rh_G_pariet_inf_Angular_volume	0.236
							lh_S_parieto_occipital_volume	0.233
							rh_G_cingul_Post_dorsal_volume	0.231
							lh_G_insular_short_volume	0.231
							rh_G_front_inf_Orbital_volume	0.23
							Right_Inf_Lat_Vent_volume	-0.23
							rh_S_interm_prim_Jensen_volume	0.229
							lh_S_cingul_Marginalis_volume	0.227
							Left_Lateral_Ventricle_volume	-0.223
							lh_Pole_temporal_volume	0.216
							rh_G_and_S_frontomargin_volume	0.214
							rh_G_and_S_cingul_Mid_Post_volume	0.201
							Right_Lateral_Ventricle_volume	-0.201
							lh_S_central_volume	0.195
							rh_G_oc_temp_lat_fusifor_volume	0.191
							rh_S_intrapariet_and_P_trans_volume	0.154
							rh_S_calcarine_volume	0.15
							rh_S_oc_temp_med_and_Lingual_volume	0.137
							lh_G_precuneus_volume	0.13
							lh_S_oc_temp_med_and_Lingual_volume	0.128
							rh_G_and_S_transv_frontopol_volume	0.102
							lh_G_temp_sup_G_T_transv_volume	0.09
							rh_S_temporal_sup_volume	0.086
							Right_Putamen_volume	0.078
							Pooled within-groups correlations between discriminating variables and standardized canonical discriminant functions
							Variables ordered by absolute size of correlation within function.

## Sheet: volume_MT
	Summary of Canonical Discriminant Functions						Structure Matrix
	Eigenvalues							Function
	Function	Eigenvalue	% of Variance	Cumulative %	Canonical Correlation			1
	1	.416a	100	100	0.542		Right_Hippocampus_volume	0.491
	a First 1 canonical discriminant functions were used in the analysis.						Right_VentralDC_volume	0.42
							rh_G_front_middle_volume	0.391
							Left_VentralDC_volume	0.382
							Right_Amygdala_volume	0.372
	Wilks' Lambda						Left_Hippocampus_volume	0.359
	Test of Function(s)	Wilks' Lambda	Chi-square	df	Sig.		Right_Accumbens_area_volume	0.35
	1	0.706	58.574	47	0.12		Left_Inf_Lat_Vent_volume	-0.342
							Left_Lateral_Ventricle_volume	-0.33
							Right_Lateral_Ventricle_volume	-0.321
							rh_Pole_temporal_volume	0.313
							lh_G_front_middle_volume	0.312
							rh_G_temp_sup_Plan_tempo_volume	0.261
							lh_Pole_temporal_volume	0.26
							lh_G_cingul_Post_dorsal_volume	0.255
							Right_Inf_Lat_Vent_volume	-0.254
							lh_S_cingul_Marginalis_volume	0.232
							rh_G_pariet_inf_Supramar_volume	0.23
							lh_G_temporal_inf_volume	0.228
							rh_G_and_S_frontomargin_volume	0.226
							Left_Accumbens_area_volume	0.224
							lh_G_front_sup_volume	0.218
							rh_S_interm_prim_Jensen_volume	0.217
							rh_G_rectus_volume	0.213
							rh_G_and_S_transv_frontopol_volume	0.212
							rh_G_temp_sup_Lateral_volume	0.205
							Left_Amygdala_volume	0.203
							rh_G_precentral_volume	0.193
							Right_Putamen_volume	0.169
							rh_G_temp_sup_G_T_transv_volume	0.165
							lh_G_precentral_volume	0.162
							rh_G_front_inf_Orbital_volume	0.153
							rh_G_and_S_cingul_Mid_Post_volume	0.135
							lh_S_central_volume	0.133
							lh_G_insular_short_volume	0.131
							lh_G_occipital_middle_volume	0.129
							rh_S_calcarine_volume	0.12
							rh_S_temporal_sup_volume	0.105
							rh_S_oc_temp_med_and_Lingual_volume	0.097
							lh_G_precuneus_volume	0.09
							rh_G_cingul_Post_dorsal_volume	0.081
							rh_G_pariet_inf_Angular_volume	0.08
							rh_S_intrapariet_and_P_trans_volume	0.05
							lh_S_parieto_occipital_volume	0.04
							lh_S_oc_temp_med_and_Lingual_volume	0.034
							lh_G_temp_sup_G_T_transv_volume	0.01
							rh_G_oc_temp_lat_fusifor_volume	-0.009
							Pooled within-groups correlations between discriminating variables and standardized canonical discriminant functions
							Variables ordered by absolute size of correlation within function.

## Sheet: volume_LT
	Summary of Canonical Discriminant Functions						Structure Matrix
	Eigenvalues							Function
	Function	Eigenvalue	% of Variance	Cumulative %	Canonical Correlation			1
	1	.345a	100	100	0.506		Left_Accumbens_area_volume	0.55
	a First 1 canonical discriminant functions were used in the analysis.						Right_Accumbens_area_volume	0.491
							lh_G_precentral_volume	0.46
							rh_G_precentral_volume	0.356
							Right_Hippocampus_volume	0.339
	Wilks' Lambda						rh_G_rectus_volume	0.335
	Test of Function(s)	Wilks' Lambda	Chi-square	df	Sig.		rh_G_and_S_transv_frontopol_volume	0.333
	1	0.744	48.704	47	0.404		rh_G_pariet_inf_Supramar_volume	0.326
							Right_Amygdala_volume	0.311
							lh_Pole_temporal_volume	0.298
							rh_S_intrapariet_and_P_trans_volume	0.297
							rh_G_front_middle_volume	0.296
							lh_G_front_middle_volume	0.294
							rh_G_temp_sup_G_T_transv_volume	0.288
							lh_S_cingul_Marginalis_volume	0.285
							lh_S_central_volume	0.28
							rh_Pole_temporal_volume	0.276
							lh_G_front_sup_volume	0.26
							lh_G_cingul_Post_dorsal_volume	0.255
							rh_G_and_S_frontomargin_volume	0.251
							Right_VentralDC_volume	0.25
							rh_G_temp_sup_Plan_tempo_volume	0.237
							rh_G_pariet_inf_Angular_volume	0.237
							lh_G_insular_short_volume	0.236
							rh_G_front_inf_Orbital_volume	0.227
							rh_G_cingul_Post_dorsal_volume	0.227
							rh_G_and_S_cingul_Mid_Post_volume	0.22
							Left_Amygdala_volume	0.211
							Right_Putamen_volume	0.206
							Left_VentralDC_volume	0.204
							lh_G_precuneus_volume	0.199
							lh_G_temporal_inf_volume	0.196
							lh_G_temp_sup_G_T_transv_volume	0.168
							Left_Inf_Lat_Vent_volume	-0.162
							rh_G_temp_sup_Lateral_volume	0.159
							rh_S_interm_prim_Jensen_volume	0.158
							lh_G_occipital_middle_volume	0.154
							Left_Hippocampus_volume	0.142
							Right_Lateral_Ventricle_volume	-0.121
							rh_S_oc_temp_med_and_Lingual_volume	0.12
							lh_S_oc_temp_med_and_Lingual_volume	0.116
							Right_Inf_Lat_Vent_volume	-0.115
							rh_S_temporal_sup_volume	0.102
							rh_G_oc_temp_lat_fusifor_volume	0.082
							Left_Lateral_Ventricle_volume	-0.074
							lh_S_parieto_occipital_volume	0.067
							rh_S_calcarine_volume	0.062
							Pooled within-groups correlations between discriminating variables and standardized canonical discriminant functions
							Variables ordered by absolute size of correlation within function.

[truncated: 20 more sheets: saliency_allsubs, saliency_rand, saliency_ST, saliency_MT, saliency_LT, clinical+volume_allsubs, clinical+volume_rand, clinical+volume_ST, clinical+volume_MT, clinical+volume_LT, clinical+saliency_allsubs, clinical+saliency_rand, clinical+saliency_ST, clinical+saliency_MT, clinical+saliency_LT, clinical+volume+saliency_allsub, clinical+volume+saliency_rand, clinical+volume+saliency_ST, clinical+volume+saliency_MT, clinical+volume+saliency_LT]
